# Supplementary material for: Genome-Wide Identification and Expression Profiling of ABA-Stress-Ripening (ASR) Gene Family in Barley (Hordeum vulgare L.)
Source: Plants (Basel). 2025 Mar 19;14(6):970. doi: 10.3390/plants14060970 (PMC11944693; doi:10.3390/plants14060970)
Supplement: Supplementary file 1 [file plants-14-00970-s001.zip]

Archive with 7 entries (7 files):
- File S1  Cis-acting elements in the promoters of HvASRs.xlsx
- File S2  Orthologous ASR gene pairs in synteny analysis.xlsx
- File S3  Tissue expression patterns of HvASRs.xlsx
- File S4 Amino acid length of HvASRs from different clusters.xlsx
- File S5  Primers for qRT-PCR.xlsx
- File S6  Primers for cloning of HvASRs.xlsx
- File S7  Primers for transcriptional activity assay of HvASRs.xlsx
