# Supplementary material for: Genome-Wide Identification and Expression Profiling of ABA-Stress-Ripening (ASR) Gene Family in Barley (Hordeum vulgare L.)
Source: Plants (Basel). 2025 Mar 19;14(6):970. doi: 10.3390/plants14060970 (PMC11944693; doi:10.3390/plants14060970)
Supplement: Supplementary file 1 [file plants-14-00970-s001.zip › File S1 Cis-acting elements in the promoters of HvASRs.xlsx]

## Sheet: Sheet1
File S1 Cis-acting elements in the promoters of HvASRs
Element	Sequence	Function	HvASR1	HvASR2	HvASR3	HvASR4	HvASR5	HvASR6	HvASR7	HvASR8	HvASR9	HvASR10
Circadian control
circadian	CAAAGATATC	cis-acting regulatory element involved in circadian control	0	0	0	0	0	0	1	1	1	0
Development/tissue specificity
AACA_motif	TAACAAACTCCA	involved in endosperm-specific negative expression	0	1	0	0	0	0	0	0	0	0
AAGAA-motif	GAAAGAA/gGTAAAGAAA	developmental-related elements. secondary xylem development	1	1	2	2	0	0	0	1	2	0
AC-I	GCTTACCTACCA/(T/C)C(T/C)(C/T)ACC(T/C)ACC	involved in xylem specific expression	0	0	1	0	0	0	1	0	0	0
CARE	CAACTCAC	involved in meristem-specific expression	0	0	0	0	0	0	0	0	1	0
CAT-box	GCCACT	cis-acting regulatory element related to meristem expression	1	1	1	0	0	1	4	0	0	0
CCGTCC motif	CCGTCC	development related element	0	0	1	0	2	0	3	1	1	2
dOCT	CTCGGATC	development related element	0	0	0	0	1	0	1	0	0	0
GCN4_motif	TGAGTCA	cis-regulatory element involved in endosperm expression	0	0	0	0	0	0	1	0	0	0
motif I	gGTACGTGGCG	cis-acting regulatory element root specific	0	0	0	0	0	0	0	0	1	0
NON-box	AGATCGACG	cis-acting regulatory element related to meristem specific activation	0	0	0	0	0	0	2	0	0	0
O2-site	GATGATGTGG/GATGACATGG/GTTGACGTGA	cis-acting regulatory element involved in zein metabolism regulation	1	0	0	0	0	0	0	2	1	1
RY-element	CATGCATG	cis-acting regulatory element involved in seed-specific regulation	0	1	0	0	0	1	0	0	1	0
Hormone response
ABRE	AACCCGG/ACGTG/GACACGTACGT/CACGTG/TACGGTC/CGCACGTGTC/GACACGTGGC/GCCGCGTGGC/TACGTGTC/CGTACGTGCA	cis-acting element involved in the abscisic acid responsiveness	3	2	5	4	5	6	9	8	10	7
ABRE2	CCACGTGG	cis-acting element involved in the abscisic acid responsiveness	0	0	0	0	0	0	0	1	0	0
ABRE3a	TACGTG	cis-acting element involved in the abscisic acid responsiveness	0	1	3	2	0	0	1	1	6	2
ABRE4	CACGTA	cis-acting element involved in the abscisic acid responsiveness	0	1	3	2	0	0	1	1	6	2
AuxRR-core	GGTCCAT	cis-acting regulatory element involved in auxin responsiveness	0	0	0	0	0	0	1	0	0	0
CGTCA-motif	CGTCA	cis-acting regulatory element involved in the MeJA-responsiveness	3	0	2	1	3	2	8	4	2	3
GARE-motif	TCTGTTG	gibberellin-responsive element	1	0	0	2	1	0	0	0	0	0
P-box	CCTTTTG	gibberellin-responsive element	1	0	0	1	0	0	0	0	0	1
TATC-box	TATCCCA	cis-acting element involved in gibberellin-responsiveness	0	0	1	2	0	0	0	0	0	0
TCA	TCATCTTCAT	cis-acting element involved in salicylic acid responsiveness	0	0	0	0	0	0	0	2	0	2
TCA-element	TCAGAAGAGG/CCATCTTTTT	cis-acting element involved in salicylic acid responsiveness	2	1	1	0	2	1	0	1	0	2
TGACG-motif	TGACG	cis-acting regulatory element involved in the MeJA-responsiveness	3	0	2	1	3	2	8	4	2	3
TGA-element	AACGAC	auxin-responsive element	2	0	0	1	0	0	1	1	0	0
Light response
3-AF1 binding site	TAAGAGAGGAA	light responsive element	0	0	0	0	0	0	0	1	0	0
ACE	CTAACGTATT/GACACGTATG	cis-acting element involved in light responsiveness	0	0	0	0	0	1	0	0	1	0
AE-box	AGAAACAA/AGAAACTT	part of a module for light response	1	0	0	0	1	0	0	0	0	0
ATCT-motif	AATCTAATCC	part of a conserved DNA module involved in light responsiveness	0	1	0	0	0	0	0	0	0	0
Box 4	ATTAAT	part of a conserved DNA module involved in light responsiveness	4	2	2	0	1	1	0	1	0	4
Box II	ACACGTTGT	part of a light responsive element	0	0	0	1	0	0	0	0	0	0
chs-CMA1a	TTACTTAA	part of a light responsive element	1	0	0	0	0	0	0	0	0	0
GA-motif	ATAGATAA	part of a light responsive element	0	0	0	0	0	1	0	0	0	0
Gap-box	CAAATGAA(A/G)A	part of a light responsive element	0	1	1	0	0	0	0	0	0	0
GATA-motif	AAGGATAAGG/AAGATAAGATT/GATAGGA	part of a light responsive element	1	1	0	0	2	2	1	1	1	0
G-box	CACGAC/TAAACGTG/GCCACGTGGA/CACGTT/TACGTG/CCACGTAA/CACGTC/CACGTG/ACACGTGGC	cis-acting regulatory element involved in light responsiveness	5	2	7	4	5	5	11	9	9	3
GT1-motif	GGTTAA/GGTTAAT	light responsive element	1	0	0	2	1	1	1	1	2	3
I-box	AAGATAAGGCT/AGATAAGG/TAGATAACC/atGATAAGGTC/gGATAAGGTG/cGATAAGGCG	part of a light responsive element	0	0	0	0	2	2	0	1	2	0
LAMP-element	CTTTATCA	part of a light responsive element	0	0	0	0	0	0	0	0	0	1
MRE	AACCTAA	MYB binding site involved in light responsiveness	2	0	0	1	0	0	0	1	0	0
Sp1	GGGCGG	light responsive element	0	0	2	0	5	0	3	0	0	0
TCCC-motif	TCTCCCT	part of a light responsive element	0	0	0	0	0	1	1	0	0	0
TCT-motif	TCTTAC	part of a light responsive element	1	2	0	0	2	1	0	1	1	0
Promoter/enhancer element
A-box	CCGTCC	cis-acting regulatory element	0	0	1	0	2	0	3	1	1	2
CAAT-box	CCAAT/CAAAT/CAAT/CCCAATTT/CAACCAACTCC/TGCCAAC/TGCAAATCT	common cis-acting element in promoter and enhancer regions	28	25	13	34	24	40	15	18	18	39
CCAAT-box	CAACGG	MYBHv1 binding site	0	0	0	1	0	1	0	2	2	2
TATA	TATAAAAT	Promoter-related elements	0	1	0	0	0	0	0	0	0	0
TATA-box	TACAAAA/TATA/TACATAAA/TATAAAA/TATAAA/TATAA/ATATAT/TATATA/TATATAAA/ccTATAAAaa/TATATAA/taTATAAAtc/TATAAAT/TATATTTATATTT/ATATAA/TATACA/ATTATA/TATTTAAA/TATAAGAA/TATCCCA	core promoter element around -30 of transcription start	12	66	15	31	12	29	14	70	24	32
Stress response
ARE	AAACCA	cis-acting regulatory element essential for the anaerobic induction	1	3	6	6	0	2	0	1	1	2
as-1	TGACG	stress responsive	3	0	2	1	3	2	8	4	2	3
box S	AGCCACC	wound-responsive element	0	0	2	0	0	0	0	0	0	0
DRE core	GCCGAC	dehydration-responsive element	0	1	1	1	2	0	4	1	1	1
DRE1	ACCGAGA	stress responsive	0	0	0	1	0	0	0	0	1	0
ERE	ATTTTAAA	dehydration-responsive element	0	1	0	0	0	0	0	0	0	0
GC-motif	CCCCCG/AGCGCGCCG	enhancer-like element involved in anoxic specific inducibility	0	0	0	0	0	0	2	0	4	0
LTR	CCGAAA	cis-acting element involved in low-temperature responsiveness	0	1	2	0	0	1	0	0	1	0
MBS	CAACTG	MYB binding site involved in drought-inducibility	0	1	2	0	1	2	0	0	0	1
MYB	CAACAG/CAACCA/TAACCA	abiotic stress responsive	3	3	4	7	4	5	4	1	4	6
Myb	CAACTG/TAACTG	abiotic stress responsive	0	1	2	2	1	5	0	0	1	2
MYB recognition site	CCGTTG	abiotic stress responsive	0	0	0	1	0	1	0	2	2	2
Myb-binding site	CAACAG	abiotic stress responsive	2	0	1	3	1	0	1	1	0	1
MYB-like sequence	TAACCA	abiotic stress responsive	0	1	1	1	0	0	1	0	1	1
MYC	CATTTG/CATGTG/CAATTG	abiotic stress responsive	2	4	4	2	3	3	2	3	0	6
Myc	TCTCTTA	abiotic stress responsive	0	0	0	0	1	0	0	1	0	0
STRE	AGGGG	abiotic stress responsive	1	1	1	4	5	2	4	6	5	4
TC-rich repeats	ATTCTCTAAC	cis-acting element involved in defense and stress responsiveness	0	1	0	0	0	0	0	0	0	0
W box	TTGACC	biotic stress	1	1	0	0	1	3	3	0	0	0
WRE3	CCACCT	biotic stress	0	0	1	0	2	1	2	0	2	1
WUN-motif	CAATTACAT/AAATTTCTT	biotic stress	0	1	0	1	0	0	0	1	1	0
