# Supplementary material for: Genome-Wide Identification and Expression Profiling of ABA-Stress-Ripening (ASR) Gene Family in Barley (Hordeum vulgare L.)
Source: Plants (Basel). 2025 Mar 19;14(6):970. doi: 10.3390/plants14060970 (PMC11944693; doi:10.3390/plants14060970)
Supplement: Supplementary file 1 [file plants-14-00970-s001.zip › File S2 Orthologous ASR gene pairs in synteny analysis.xlsx]

## Sheet: Sheet1
File S2 Orthologous gene pairs in synteny analysis
Solanum lycopersicum-Hordeum vulgare
Sl-transcript:Solyc04g071590.2.1	SlASR3	==	HvASR1	Hv-transcript:HORVU.MOREX.r3.2HG0168120.1
Hordeum vulgare-Oryza sativa
Hv-transcript:HORVU.MOREX.r3.4HG0349450.1	HvASR10	==	OsASR5	Os-transcript:Os11t0167800-01
Zea mays-Hordeum vulgare
Zm-transcript:Zm00001eb407710_T001	ZmASR1	==	HvASR10	Hv-transcript:HORVU.MOREX.r3.4HG0349450.1
Zm-transcript:Zm00001eb091920_T001	ZmASR2	==	HvASR10	Hv-transcript:HORVU.MOREX.r3.4HG0349450.1
Hordeum vulgare-Setaria italica
Hv-transcript:HORVU.MOREX.r3.4HG0349450.1	HvASR10	==	SiASR1	Si-transcript:KQK99557
Hv-transcript:HORVU.MOREX.r3.4HG0349450.1	HvASR10	==	SiASR2	Si-transcript:KQK93732
Brachypodium distachyon-Hordeum vulgare
Bd-transcript:KQK11676	BdASR1	==	HvASR2	Hv-transcript:HORVU.MOREX.r3.3HG0325150.1
Bd-transcript:KQJ89283	BdASR4	==	HvASR10	Hv-transcript:HORVU.MOREX.r3.4HG0349450.1
Hordeum vulgare-Triticum aestivum
Hv-transcript:HORVU.MOREX.r3.2HG0168120.1	HvASR1	==	TaASR2-A	Ta-transcript:TraesCS2A02G301500.1
Hv-transcript:HORVU.MOREX.r3.2HG0168120.1	HvASR1	==	TaASR2-B	Ta-transcript:TraesCS2B02G317600.1
Hv-transcript:HORVU.MOREX.r3.2HG0168120.1	HvASR1	==	TaASR2-D	Ta-transcript:TraesCS2D02G300100.1
Hv-transcript:HORVU.MOREX.r3.3HG0325150.1	HvASR2	==	TaASR5-A	Ta-transcript:TraesCS3A02G509800.1
Hv-transcript:HORVU.MOREX.r3.3HG0325150.1	HvASR2	==	TaASR4-B	Ta-transcript:TraesCS3B02G578200.1
Hv-transcript:HORVU.MOREX.r3.3HG0325150.1	HvASR2	==	TaASR4-D	Ta-transcript:TraesCS3D02G517100.1
Hv-transcript:HORVU.MOREX.r3.3HG0325200.1	HvASR4	==	TaASR7-A	Ta-transcript:TraesCS3A02G509700.1
Hv-transcript:HORVU.MOREX.r3.3HG0325210.1	HvASR5	==	TaASR4-A1	Ta-transcript:TraesCS3A02G510100.1
Hv-transcript:HORVU.MOREX.r3.3HG0325240.1	HvASR7	==	TaASR7-D1	Ta-transcript:TraesCS3D02G517500.1
Hv-transcript:HORVU.MOREX.r3.3HG0325300.1	HvASR8	==	TaASR8-A6	Ta-transcript:TraesCS3A02G510700.1
Hv-transcript:HORVU.MOREX.r3.3HG0325300.1	HvASR8	==	TaASR9-B	Ta-transcript:TraesCS3B02G578800.1
Hv-transcript:HORVU.MOREX.r3.3HG0325300.1	HvASR8	==	TaASR9-D	Ta-transcript:TraesCS3D02G518000.1
Hv-transcript:HORVU.MOREX.r3.4HG0349450.1	HvASR10	==	TaASR1-A	Ta-transcript:TraesCS4A02G208400.1
Hv-transcript:HORVU.MOREX.r3.4HG0349450.1	HvASR10	==	TaASR1-B	Ta-transcript:TraesCS4B02G112000.1
Hv-transcript:HORVU.MOREX.r3.4HG0349450.1	HvASR10	==	TaASR1-D	Ta-transcript:TraesCS4D02G109500.1
