# Supplementary material for: Genome-Wide Identification and Expression Profiling of ABA-Stress-Ripening (ASR) Gene Family in Barley (Hordeum vulgare L.)
Source: Plants (Basel). 2025 Mar 19;14(6):970. doi: 10.3390/plants14060970 (PMC11944693; doi:10.3390/plants14060970)
Supplement: Supplementary file 1 [file plants-14-00970-s001.zip › File S3 Tissue expression patterns of HvASRs.xlsx]

## Sheet: Sheet2
File S3 Tissue expression patterns of HvASRs
log10(FPKM+1)	ROO1	ROO2	CAR5	CAR15	LEA	ETI	EPI	INF1	INF2	RAC	LEM	LOD	NOD	SEN
HvASR1	0.771244	0.471424	1.5662	0.0697667	1.65655	1.30777	2.82018			0.261441	1.88313	0.66273	0.379577	1.67289
HvASR2	2.40488	1.5764	0.514056	0.186504	2.41421	0.349171	3.10325	0.108475	0.194514	2.10759	1.61525	0.399881	2.1022	2.71698
HvASR3	0.616867	0.553223		0.285287	0.0368683		0.0586537			0.0275025
HvASR4	0.154069	1.12374	0.557242				0.920499			1.35608	1.61239	0.798309		0.350703
HvASR5	0.639038	1.27494	0.0946691	0.0499283	0.151237	0.0331154	0.389963			0.781236	1.08896	0.308458	0.00374767	0.249663
HvASR6	0.30477	2.1013	0.19768	0.0850764	0.189083		0.492816			1.17159	0.961143	0.855967		0.322126
HvASR7	0.477454	1.89749	0.557242	0.977599	0.204093		1.05059	0.139564		1.66197	1.79856	1.80832	0.325659	0.68677
HvASR8	0.766537						0.162535				0.0594119			0.281408
HvASR9	0.0707273	0.21233	0.211894	0.238088						0.21068	0.55294	0.571639		0.203019
HvASR10	0.258853	2.74535	1.87379	1.96344	3.03425	2.64439	2.94829	2.41456	2.06398	2.79834	3.69363	2.64731	3.87632	2.94628
