# Supplementary material for: Genome-Wide Identification and Expression Profiling of ABA-Stress-Ripening (ASR) Gene Family in Barley (Hordeum vulgare L.)
Source: Plants (Basel). 2025 Mar 19;14(6):970. doi: 10.3390/plants14060970 (PMC11944693; doi:10.3390/plants14060970)
Supplement: Supplementary file 1 [file plants-14-00970-s001.zip › File S4 Amino acid length of HvASRs from different clusters.xlsx]

## Sheet: Sheet1
File S4 Amino acid length of HvASRs from different clusters
	Cluster I	Amino acid length	Average	Cluster II	Amino acid length	Average	Cluster II/Cluster I
Barley	HvASR4	97	100.167	HvASR1	272	228.5	2.2812
	HvASR5	105		HvASR2	282
	HvASR6	104		HvASR3	222
	HvASR7	97		HvASR10	138
	HvASR8	99
	HvASR9	99
Wheat	TaASR7-A	94	100.588	TaASR1-A	134	203.316	2.02127
	TaASR7-B	76		TaASR1-B	138
	TaASR7-D1	94		TaASR1-D	137
	TaASR7-D2	91		TaASR2-A	264
	TaASR7-D3	94		TaASR2-B	279
	TaASR8-A1	110		TaASR2-D	262
	TaASR8-A2	110		TaASR3-A	161
	TaASR8-A3	97		TaASR3-B	161
	TaASR8-A4	110		TaASR3-D	161
	TaASR8-A5	110		TaASR4-A1	219
	TaASR8-A6	110		TaASR4-A2	230
	TaASR8-A7	110		TaASR4-B	227
	TaASR8-B	100		TaASR4-D	175
	TaASR8-D	100		TaASR5-A	219
	TaASR8-U	110		TaASR5-B	219
	TaASR9-B	97		TaASR5-D	220
	TaASR9-D	97		TaASR6-A	218
				TaASR6-B	221
				TaASR6-D	218
Brachypodium distachyon	BdASR2	111	106.5	BdASR1	201	193.333	1.81534
	BdASR3	102		BdASR4	139
				BdASR5	240
Rice	OsASR1	96	102	OsASR4	229	183	1.79412
	OsASR2	105		OsASR5	138
	OsASR3	105		OsASR6	182
Foxtail millet	SiASR3	105	102.667	SiASR1	200	170	1.65584
	SiASR4	102		SiASR2	137
	SiASR6	101		SiASR5	173
Maize	ZmASR5	104	104	ZmASR1	138	139.8	1.34423
	ZmASR6	106		ZmASR2	131
	ZmASR7	106		ZmASR3	82
	ZmASR8	102		ZmASR4	181
	ZmASR9	102		ZmASR10	167
Evolutionary timescale of barley, wheat, Brachypodium distachyon, rice, foxtail millet, and maize
