# Supplementary material for: Genome-Wide Identification and Expression Profiling of ABA-Stress-Ripening (ASR) Gene Family in Barley (Hordeum vulgare L.)
Source: Plants (Basel). 2025 Mar 19;14(6):970. doi: 10.3390/plants14060970 (PMC11944693; doi:10.3390/plants14060970)
Supplement: Supplementary file 1 [file plants-14-00970-s001.zip › File S5 Primers for qRT-PCR.xlsx]

## Sheet: Sheet1
File S5 Primers for qRT-PCR
Genes	Primers	Sequences (5' -> 3')
HvASR1	Forward primer	GGGCGAGACTGAGAAGTACC
	Reverse primer	TCCTCGATCTTATGCCGGTG
HvASR2	Forward primer	CCACCCGCCTCGCTATAAAT
	Reverse primer	CCCGACATGGTAAGAGCTGG
HvASR3	Forward primer	TCCTACTCCAACACCGAGGA
	Reverse primer	CGTAACCAATTCCTTGGCCG
HvASR4	Forward primer	AGCAGCAGTAAGACCGACGC
	Reverse primer	TCTCCTCCTTGATCCTGTGTGA
HvASR5	Forward primer	CACGAGAAGCATCAGGCGAA
	Reverse primer	GCATTGCTCTTAGCCTCCTT
HvASR6	Forward primer	GGTCAGGGGAGGGGTTGC
	Reverse primer	GCTTTGCTCTTCCTCTGGTGG
HvASR7	Forward primer	GCGATCACCGTAAGGAGGAG
	Reverse primer	GGGGTCCTTCTTGGCTTTGT
HvASR8	Forward primer	AGCATACGCAAGGCATGAGA
	Reverse primer	CATGACGGGCATGCTTCTTG
HvASR9	Forward primer	AGCATACGCAAGGCACGAGAT
	Reverse primer	GGCAGCGACCGTGATAGC
HvASR10	Forward primer	GAAGCACCACAAGCACAAGG
	Reverse primer	GCTTCTCGTAGAGGGCGAAG
actin	Forward primer	GACTCTGGTCATGGTGTCAGC
	Reverse primer	GGCTGGAAGAGGACCTCAGG
