# Supplementary material for: Genome-Wide Identification and Expression Profiling of ABA-Stress-Ripening (ASR) Gene Family in Barley (Hordeum vulgare L.)
Source: Plants (Basel). 2025 Mar 19;14(6):970. doi: 10.3390/plants14060970 (PMC11944693; doi:10.3390/plants14060970)
Supplement: Supplementary file 1 [file plants-14-00970-s001.zip › File S6 Primers for cloning of HvASRs.xlsx]

## Sheet: Sheet1
File S6 Primers for cloning of HvASRs
Primers	Sequences (5' -> 3')	Purpose
HvASR1-C112-F	ggatccagtgtggtggaattcATGGCTGACCAGTACGGCAG	vector construction
HvASR1-C112-R	tgctggatatctgcagaattcCTAGCCGAAGAAGTGGTGCTTC
HvASR2-C112-F	ggatccagtgtggtggaattcATGGAATCTTCCATGTCCGCC
HvASR2-C112-R	tgctggatatctgcagaattcTCAGTTGCAGTAGCTGTTGTGGA
HvASR3-C112-F	ggatccagtgtggtggaattcATGGCGGCCTACTACAACGG
HvASR3-C112-R	tgctggatatctgcagaattcTTAGTTGCAGTAGCTGTTGTGGACG
HvASR4-C112-F	ggatccagtgtggtggaattcATGGGGCGCCACAGCAAC
HvASR4-C112-R	tgctggatatctgcagaattcTCAATGGCGGCCGTGCTT
HvASR5-C112-F	ggatccagtgtggtggaattcATGGCGCACCATCTCCACA
HvASR5-C112-R	tgctggatatctgcagaattcTCAGTGGTCACCGGCGGT
HvASR6-C112-F	ggatccagtgtggtggaattcATGGCTCACCATCTCCACAAGA
HvASR6-C112-R	tgctggatatctgcagaattcTCAGTGGTCACCGGCGGT
HvASR7-C112-F	ggatccagtgtggtggaattcATGGGGCGCCACAGAAGC
HvASR7-C112-R	tgctggatatctgcagaattcTCAGTGGTGGTGGCCGTG
HvASR8-C112-F	ggatccagtgtggtggaattcATGGGGCGCCACAGCAGC
HvASR8-C112-R	tgctggatatctgcagaattcTCAGTGGTGGTGGGCATGA
HvASR9-C112-F	ggatccagtgtggtggaattcATGGGGCGCCACAGCAGC
HvASR9-C112-R	tgctggatatctgcagaattcTCAGTGGTGGTGTGCATGACG
HvASR10-C112-F	ggatccagtgtggtggaattcATGGCGGAGGAGAAGCACC
HvASR10-C112-R	tgctggatatctgcagaattcCTAGCCGAAGTGGTGGTGCT
T7	TAATACGACTCACTATAGG	PCR verification, sequencing
CYC1	GTGACATAACTAATTACATGATG
