# Supplementary material for: Genome-Wide Identification and Expression Profiling of ABA-Stress-Ripening (ASR) Gene Family in Barley (Hordeum vulgare L.)
Source: Plants (Basel). 2025 Mar 19;14(6):970. doi: 10.3390/plants14060970 (PMC11944693; doi:10.3390/plants14060970)
Supplement: Supplementary file 1 [file plants-14-00970-s001.zip › File S7 Primers for transcriptional activity assay of HvASRs.xlsx]

## Sheet: Sheet1
File S7 Primers for transcriptional activity assay of HvASRs
Primers	Sequences (5' -> 3')	Purpose
pGBKT7-ASR1-F	atggccatggaggccgaattcATGGCTGACCAGTACGGCAG	vector reconstruction
pGBKT7-ASR1-R	tcgacggatccccgggaattcCTAGCCGAAGAAGTGGTGCTTC
pGBKT7-ASR2-F	atggccatggaggccgaattcATGGAATCTTCCATGTCCGCC
pGBKT7-ASR2-R	tcgacggatccccgggaattcTCAGTTGCAGTAGCTGTTGTGGA
pGBKT7-ASR3-F	atggccatggaggccgaattcATGGCGGCCTACTACAACGG
pGBKT7-ASR3-R	tcgacggatccccgggaattcTTAGTTGCAGTAGCTGTTGTGGACG
pGBKT7-ASR4-F	atggccatggaggccgaattcATGGGGCGCCACAGCAAC
pGBKT7-ASR4-R	tcgacggatccccgggaattcTCAATGGCGGCCGTGCTT
pGBKT7-ASR5-F	atggccatggaggccgaattcATGGCGCACCATCTCCACA
pGBKT7-ASR5-R	tcgacggatccccgggaattcTCAGTGGTCACCGGCGGT
pGBKT7-ASR6-F	atggccatggaggccgaattcATGGCTCACCATCTCCACAAGA
pGBKT7-ASR6-R	tcgacggatccccgggaattcTCAGTGGTCACCGGCGGT
pGBKT7-ASR7-F	atggccatggaggccgaattcATGGGGCGCCACAGAAGC
pGBKT7-ASR7-R	tcgacggatccccgggaattcTCAGTGGTGGTGGCCGTG
pGBKT7-ASR8-F	atggccatggaggccgaattcATGGGGCGCCACAGCAGC
pGBKT7-ASR8-R	tcgacggatccccgggaattcTCAGTGGTGGTGGGCATGA
pGBKT7-ASR9-F	atggccatggaggccgaattcATGGGGCGCCACAGCAGC
pGBKT7-ASR9-R	tcgacggatccccgggaattcTCAGTGGTGGTGTGCATGACG
pGBKT7-ASR10-F	atggccatggaggccgaattcATGGCGGAGGAGAAGCACC
pGBKT7-ASR10-R	tcgacggatccccgggaattcCTAGCCGAAGTGGTGGTGCT
pGBKT7-VP16-ASR1-F	agtacggtgggccggggatccATGGCTGACCAGTACGGCAG
pGBKT7-VP16-ASR1-R	ccgctgcaggtcgacggatccCTAGCCGAAGAAGTGGTGCTTC
pGBKT7-VP16-ASR2-F	agtacggtgggccggggatccATGGAATCTTCCATGTCCGCC
pGBKT7-VP16-ASR2-R	ccgctgcaggtcgacggatccTCAGTTGCAGTAGCTGTTGTGGA
pGBKT7-VP16-ASR3-F	agtacggtgggccggggatccATGGCGGCCTACTACAACGG
pGBKT7-VP16-ASR3-R	ccgctgcaggtcgacggatccTTAGTTGCAGTAGCTGTTGTGGACG
pGBKT7-VP16-ASR4-F	agtacggtgggccggggatccATGGGGCGCCACAGCAAC
pGBKT7-VP16-ASR4-R	ccgctgcaggtcgacggatccTCAATGGCGGCCGTGCTT
pGBKT7-VP16-ASR5-F	agtacggtgggccggggatccATGGCGCACCATCTCCACA
pGBKT7-VP16-ASR5-R	ccgctgcaggtcgacggatccTCAGTGGTCACCGGCGGT
pGBKT7-VP16-ASR6-F	agtacggtgggccggggatccATGGCTCACCATCTCCACAAGA
pGBKT7-VP16-ASR6-R	ccgctgcaggtcgacggatccTCAGTGGTCACCGGCGGT
pGBKT7-VP16-ASR7-F	agtacggtgggccggggatccATGGGGCGCCACAGAAGC
pGBKT7-VP16-ASR7-R	ccgctgcaggtcgacggatccTCAGTGGTGGTGGCCGTG
pGBKT7-VP16-ASR8-F	agtacggtgggccggggatccATGGGGCGCCACAGCAGC
pGBKT7-VP16-ASR8-R	ccgctgcaggtcgacggatccTCAGTGGTGGTGGGCATGA
pGBKT7-VP16-ASR9-F	agtacggtgggccggggatccATGGGGCGCCACAGCAGC
pGBKT7-VP16-ASR9-R	ccgctgcaggtcgacggatccTCAGTGGTGGTGTGCATGACG
pGBKT7-VP16-ASR10-F	agtacggtgggccggggatccATGGCGGAGGAGAAGCACC
pGBKT7-VP16-ASR10-R	ccgctgcaggtcgacggatccCTAGCCGAAGTGGTGGTGCT
PGBKT7-F	TAATACGACTCACTATAGGG	PCR verification, sequencing
PGBKT7-R	TCATAAGAAATTCGCCCGGA
BD-VP16-F	ACGACTCCGCCCCCTACGGC
BD-VP16-R	TCATAAGAAATTCGCCCGGA
